# Supplementary material for: Effect of Long-Term Hydroxytyrosol Administration on Body Weight, Fat Mass and Urine Metabolomics: A Randomized Double-Blind Prospective Human Study
Source: Nutrients. 2022 Apr 6;14(7):1525. doi: 10.3390/nu14071525 (PMC9003406; doi:10.3390/nu14071525)
Supplement: Supplementary file 1 [file nutrients-14-01525-s001.zip]

Archive with 1 entries (1 files):
- nutrients-1643096-supplementary.pdf
